# Supplementary material for: Consensus Sequences for Gag and Pol Introduced into HIV-1 Clade B Laboratory Strains Differentially Influence the Impact of Point Mutations Associated with Immune Escape and with Drug Resistance on Viral Replicative Capacity
Source: Viruses. 2025 Jun 12;17(6):842. doi: 10.3390/v17060842 (PMC12197770; doi:10.3390/v17060842)
Supplement: Supplementary file 1 [file viruses-17-00842-s001.zip]

Archive with 1 entries (1 files):
- viruses-3473789-supplementary.pdf
